# Supplementary material for: Potency- and Selectivity-Enhancing Mutations of Conotoxins for Nicotinic Acetylcholine Receptors Can Be Predicted Using Accurate Free-Energy Calculations
Source: Mar Drugs. 2021 Jun 25;19(7):367. doi: 10.3390/md19070367 (PMC8306581; doi:10.3390/md19070367)
Supplement: Supplementary file 1 [file marinedrugs-19-00367-s001.zip]

Archive with 1 entries (1 files):
- marinedrugs-1256164-SI updated.pdf
